# Supplementary material for: Mapping Photogenerated Electron–Hole Behavior of Graphene Oxide: Insight into a New Mechanism of Photosensitive Pollutant Degradation
Source: Molecules. 2024 Aug 8;29(16):3765. doi: 10.3390/molecules29163765 (PMC11357050; doi:10.3390/molecules29163765)
Supplement: Supplementary file 1 [file molecules-29-03765-s001.zip]

Archive with 1 entries (1 files):
- molecules-3123228-supplementary.pdf
